# Supplementary material for: Phylogenetic Analyses of RdRp Region and VP1 Gene in Human Norovirus Genotype GII.17[P17] Variants
Source: Microorganisms. 2026 Mar 28;14(4):770. doi: 10.3390/microorganisms14040770 (PMC13119505; doi:10.3390/microorganisms14040770)
Supplement: Supplementary file 1 [file microorganisms-14-00770-s001.zip]

Archive with 2 entries (2 files):
- R1_Mizukoshi_etal_Phylogenetics_GII17_SupplementaryFigures.pdf
- R1_Mizukoshi_etal_Phylogenetics_GII17_SupplementaryTables.xlsx
