# Supplementary material for: Phylogenetic Analyses of RdRp Region and VP1 Gene in Human Norovirus Genotype GII.17[P17] Variants
Source: Microorganisms. 2026 Mar 28;14(4):770. doi: 10.3390/microorganisms14040770 (PMC13119505; doi:10.3390/microorganisms14040770)
Supplement: Supplementary file 1 [file microorganisms-14-00770-s001.zip › R1_Mizukoshi_etal_Phylogenetics_GII17_SupplementaryTables.xlsx]

## Sheet: TS1
Table S1. List of NoV GII.P17-GII.17 strains sequenced in this study	List of NoV GII.P17-GII.17 strains sequenced in this study
Accession	Strain ID	Country	collected year	Genotype (RdRp)	Genotype (VP1)	Clade	RdRp used	VP1 used
LC918507	GII/Hu/JP/2025/GII.17P17/GNM2025001	Gunma	2025	GII.P17	GII.17	Clade4
LC918508	GII/Hu/JP/2025/GII.17P17/GNM2025002	Gunma	2025	GII.P17	GII.17	Clade4	✓	✓
LC918509	GII/Hu/JP/2024/GII.17P17/IBR2024011	Ibaraki	2024	GII.P17	GII.17	Clade2	✓	✓
LC918510	GII/Hu/JP/2024/GII.17P17/IBR2024012	Ibaraki	2024	GII.P17	GII.17	Clade3	✓	✓
LC918511	GII/Hu/JP/2025/GII.17P17/IBR2025013	Ibaraki	2025	GII.P17	GII.17	Clade4	✓	✓
LC918512	GII/Hu/JP/2025/GII.17P17/IBR2025014	Ibaraki	2025	GII.P17	GII.17	Clade4	✓	✓
LC918513	GII/Hu/JP/2025/GII.17P17/IBR2025015	Ibaraki	2025	GII.P17	GII.17	Clade4		✓
LC918514	GII/Hu/JP/2025/GII.17P17/IBR2025016	Ibaraki	2025	GII.P17	GII.17	Clade4	✓	✓
LC918515	GII/Hu/JP/2025/GII.17P17/IBR2025017	Ibaraki	2025	GII.P17	GII.17	Clade4	✓	✓
LC918516	GII/Hu/JP/2025/GII.17P17/IBR2025018	Ibaraki	2025	GII.P17	GII.17	Clade4	✓	✓
LC918517	GII/Hu/JP/2025/GII.17P17/IBR2025019	Ibaraki	2025	GII.P17	GII.17	Clade4	✓	✓
LC918518	GII/Hu/JP/2025/GII.17P17/IBR2025020	Ibaraki	2025	GII.P17	GII.17	Clade4		✓
LC918519	GII/Hu/JP/2023/GII.17P17/IWT2023007	Iwate	2023	GII.P17	GII.17	Clade2	✓	✓
LC918520	GII/Hu/JP/2023/GII.17P17/IWT2023008	Iwate	2023	GII.P17	GII.17	Clade2
LC918522	GII/Hu/JP/2025/GII.17P17/IWT2025010	Iwate	2025	GII.P17	GII.17	Clade4	✓	✓
LC918521	GII/Hu/JP/2025/GII.17P17/IWT2025009	Iwate	2025	GII.P17	GII.17	Clade4	✓	✓
LC918523	GII/Hu/JP/2025/GII.17P17/IWT2025011	Iwate	2025	GII.P17	GII.17	Clade4	✓	✓
LC918524	GII/Hu/JP/2025/GII.17P17/IWT2025012	Iwate	2025	GII.P17	GII.17	Clade4

## Sheet: TS2
Table S2. List of NoV GII.P17-GII.17 strains retrieved from NCBI GenBank used in this study.
Accession	Country	collected year	Genotype (RdRp)	Genotype (VP1)	Clade	RdRp used	VP1 used
AB684681	Japan	1976	GII.P17	GII.17	Prototype		✓
AB983218	Japan	2014	GII.P17	GII.17	Clade1	✓	✓
JN699043	French Guiana	1978		GII.17	Others		✓
KC597139	French Guiana	1978	Could not assign	GII.17	Others	✓	✓
KJ156329	Taiwan	2013	GII.P17	GII.17	Clade1		✓
KP676383	China	2013	GII.P17	GII.17	Clade1	✓
KP698928	Hong Kong	2014		GII.17	Clade2		✓
KP698931	Hong Kong	2015		GII.17	Clade2		✓
KP864102	China	2015		GII.17	Clade2		✓
KP902563	Hong Kong	2014		GII.17	Clade1		✓
KP902564	Hong Kong	2014		GII.17	Clade1		✓
KP902565	Hong Kong	2014		GII.17	Clade1		✓
KP902567	Hong Kong	2014		GII.17	Clade2		✓
KP902568	Hong Kong	2014		GII.17	Clade2		✓
KP902569	Hong Kong	2014		GII.17	Clade2		✓
KP902571	Hong Kong	2014		GII.17	Clade2		✓
KP902573	Hong Kong	2014		GII.17	Clade2		✓
KP902574	Hong Kong	2014		GII.17	Clade2		✓
KP902575	Hong Kong	2014		GII.17	Clade2		✓
KP902577	Hong Kong	2014		GII.17	Clade2		✓
KP902578	Hong Kong	2014		GII.17	Clade2		✓
KP902579	Hong Kong	2015		GII.17	Clade2		✓
KP902580	Hong Kong	2015		GII.17	Clade2		✓
KP902581	Hong Kong	2015		GII.17	Clade2		✓
KP902583	Hong Kong	2015		GII.17	Clade2		✓
KP902584	Hong Kong	2015		GII.17	Clade2		✓
KP902585	Hong Kong	2015		GII.17	Clade2		✓
KP902587	Hong Kong	2015		GII.17	Clade2		✓
KP902588	Hong Kong	2015		GII.17	Clade2		✓
KP902590	Hong Kong	2015		GII.17	Clade2		✓
KP998539	Hong Kong	2014	GII.P17	GII.17	Clade2	✓	✓
KR020503	China	2014	GII.P17	GII.17	Clade2	✓	✓
KR052019	Taiwan	2015	GII.P17	GII.17	Clade2	✓	✓
KR052020	Taiwan	2015	GII.P17	GII.17	Clade2	✓	✓
KR052021	Taiwan	2015	GII.P17	GII.17	Clade2	✓	✓
KR052022	Taiwan	2015	GII.P17	GII.17	Clade2		✓
KR083017	USA	2014	GII.P17	GII.17	Clade2	✓	✓
KR154230	Taiwan	2015	GII.P17	GII.17	Clade2	✓	✓
KR154231	Taiwan	2015	GII.P17	GII.17	Clade2	✓	✓
KT253245	China	2015	GII.P17	GII.17	Clade2	✓	✓
KT285173	Australia	2014	GII.P17	GII.17	Clade1		✓
KT315669	Hong Kong	2014		GII.17	Clade2		✓
KT315670	Hong Kong	2014		GII.17	Clade2		✓
KT315671	Hong Kong	2014		GII.17	Clade2		✓
KT315672	Hong Kong	2014		GII.17	Clade2		✓
KT315673	Hong Kong	2014		GII.17	Clade2		✓
KT315674	Hong Kong	2015		GII.17	Clade2		✓
KT315677	Hong Kong	2015		GII.17	Clade2		✓
KT315678	Hong Kong	2015		GII.17	Clade2		✓
KT315679	Hong Kong	2015		GII.17	Clade2		✓
KT315680	Hong Kong	2015		GII.17	Clade2		✓
KT315681	Hong Kong	2015		GII.17	Clade2		✓
KT315682	Hong Kong	2015		GII.17	Clade2		✓
KT315684	Hong Kong	2015		GII.17	Clade2		✓
KT315686	Hong Kong	2015		GII.17	Clade2		✓
KT315687	Hong Kong	2015		GII.17	Clade2		✓
KT315690	Hong Kong	2015		GII.17	Clade2		✓
KT315692	Hong Kong	2015		GII.17	Clade2		✓
KT315694	Hong Kong	2015		GII.17	Clade2		✓
KT315697	Hong Kong	2015		GII.17	Clade2		✓
KT315699	Hong Kong	2015		GII.17	Clade2		✓
KT315703	Hong Kong	2015		GII.17	Clade2		✓
KT315704	Hong Kong	2015		GII.17	Clade2		✓
KT315707	Hong Kong	2015		GII.17	Clade2		✓
KT315709	Hong Kong	2015		GII.17	Clade2		✓
KT315714	Hong Kong	2015		GII.17	Clade2		✓
KT315716	Hong Kong	2015		GII.17	Clade2		✓
KT315718	Hong Kong	2015		GII.17	Clade2		✓
KT315719	Hong Kong	2015		GII.17	Clade2		✓
KT326180	Hong Kong	2014	GII.P17	GII.17	Clade2	✓	✓
KT326181	Hong Kong	2015	GII.P17	GII.17	Clade2	✓	✓
KT326182	Hong Kong	2015	GII.P17	GII.17	Clade2	✓	✓
KT346356	Italy	2015	GII.P17	GII.17	Clade2		✓
KT346358	Hong Kong	2015	GII.P31 (GII.Pe)	GII.17	Others		✓
KT380915	China	2014	GII.P17	GII.17	Clade2	✓	✓
KT589391	Hong Kong	2015	GII.P31 (GII.Pe)	GII.17	Others	✓
KT591501	Slovenia	2015		GII.17	Clade2		✓
KT780394	Hong Kong	2014	GII.P17	GII.17	Clade2	✓	✓
KT780395	Hong Kong	2014	GII.P17	GII.17	Clade2	✓	✓
KT780396	Hong Kong	2014	GII.P17	GII.17	Clade2	✓	✓
KT780397	Hong Kong	2014	GII.P17	GII.17	Clade2	✓	✓
KT780398	Hong Kong	2014	GII.P17	GII.17	Clade2	✓	✓
KT780399	Hong Kong	2014	GII.P17	GII.17	Clade2	✓	✓
KT780400	Hong Kong	2015	GII.P17	GII.17	Clade2	✓	✓
KT780401	Hong Kong	2015	GII.P17	GII.17	Clade2	✓
KT780402	Hong Kong	2015	GII.P17	GII.17	Clade2		✓
KT780403	Hong Kong	2015	GII.P17	GII.17	Clade2	✓	✓
KT780404	Hong Kong	2015	GII.P17	GII.17	Clade2	✓	✓
KT780405	Hong Kong	2015	GII.P17	GII.17	Clade2	✓	✓
KT780406	Hong Kong	2015	GII.P17	GII.17	Clade2	✓	✓
KT780407	Hong Kong	2015	GII.P17	GII.17	Clade2		✓
KT780408	Hong Kong	2015	GII.P17	GII.17	Clade2	✓	✓
KT780409	Hong Kong	2015	GII.P17	GII.17	Clade2	✓	✓
KT780410	Hong Kong	2015	GII.P17	GII.17	Clade2	✓	✓
KT780411	Hong Kong	2015	GII.P17	GII.17	Clade2	✓	✓
KT780412	Hong Kong	2015	GII.P17	GII.17	Clade2	✓	✓
KT780413	Hong Kong	2015	GII.P17	GII.17	Clade2	✓	✓
KT780414	Hong Kong	2015	GII.P17	GII.17	Clade2	✓	✓
KT780415	Hong Kong	2015	GII.P17	GII.17	Clade2	✓	✓
KT780416	Hong Kong	2015	GII.P17	GII.17	Clade2	✓	✓
KT906670	Taiwan	2014	GII.P17	GII.17	Clade2	✓
KT906671	Taiwan	2014	GII.P17	GII.17	Clade2	✓
KT992785	China	2015	GII.P17	GII.17	Clade2	✓	✓
KT992787	China	2015	GII.P17	GII.17	Clade2	✓
KU555841	Hong Kong	2016		GII.17	Clade2		✓
KU557783	China	2015	GII.P17	GII.17	Clade2	✓	✓
KU557784	China	2015	GII.P17	GII.17	Clade2	✓
KU557785	China	2014	GII.P17	GII.17	Clade2	✓	✓
KU557786	China	2014	GII.P17	GII.17	Clade2	✓	✓
KU557787	China	2014	GII.P17	GII.17	Clade2	✓	✓
KU557788	China	2013	GII.P17	GII.17	Clade1	✓	✓
KU557789	China	2013	GII.P17	GII.17	Clade1	✓
KU557790	China	2014	GII.P17	GII.17	Clade2	✓	✓
KU557797	China	2014		GII.17	Clade2		✓
KU557800	China	2015		GII.17	Clade2		✓
KU557801	China	2013		GII.17	Clade2		✓
KU557802	China	2014		GII.17	Clade2		✓
KU557804	China	2015		GII.17	Clade2		✓
KU557806	China	2014		GII.17	Clade2		✓
KU557807	China	2014		GII.17	Clade2		✓
KU557808	China	2014		GII.17	Clade2		✓
KU557809	China	2014		GII.17	Clade2		✓
KU557812	China	2015		GII.17	Clade2		✓
KU557815	China	2014		GII.17	Clade2		✓
KU557816	China	2014		GII.17	Clade2		✓
KU557818	China	2015		GII.17	Clade2		✓
KU557821	China	2015		GII.17	Clade2		✓
KU557822	China	2014		GII.17	Clade2		✓
KU557825	China	2015		GII.17	Clade2		✓
KU557827	China	2014		GII.17	Clade2		✓
KU557833	China	2014		GII.17	Clade2		✓
KU557840	China	2015		GII.17	Clade2		✓
KU557841	China	2015		GII.17	Clade2		✓
KU557850	China	2015		GII.17	Clade2		✓
KU557853	China	2015		GII.17	Clade2		✓
KU557857	China	2015		GII.17	Clade2		✓
KU557859	China	2015		GII.17	Clade2		✓
KU557862	China	2015		GII.17	Clade2		✓
KU557863	China	2015		GII.17	Clade2		✓
KU557866	China	2015		GII.17	Clade2		✓
KU557869	China	2015		GII.17	Clade2		✓
KU557875	China	2015		GII.17	Clade2		✓
KU557881	China	2015		GII.17	Clade2		✓
KU557882	China	2015		GII.17	Clade2		✓
KU557885	China	2014		GII.17	Clade2		✓
KU557886	China	2015		GII.17	Clade2		✓
KU557889	China	2015		GII.17	Clade2		✓
KU557892	China	2015		GII.17	Clade2		✓
KU561224	Hong Kong	2014		GII.17	Clade2		✓
KU561226	Hong Kong	2014		GII.17	Clade2		✓
KU561227	Hong Kong	2014		GII.17	Clade2		✓
KU561228	Hong Kong	2014		GII.17	Clade2		✓
KU561229	Hong Kong	2014		GII.17	Clade2		✓
KU561230	Hong Kong	2015		GII.17	Clade2		✓
KU561231	Hong Kong	2015		GII.17	Clade2		✓
KU561232	Hong Kong	2015		GII.17	Clade2		✓
KU561233	Hong Kong	2015		GII.17	Clade2		✓
KU561235	Hong Kong	2015		GII.17	Clade2		✓
KU561236	Hong Kong	2015		GII.17	Clade2		✓
KU561237	Hong Kong	2015		GII.17	Clade2		✓
KU561238	Hong Kong	2015		GII.17	Clade2		✓
KU561239	Hong Kong	2015		GII.17	Clade2		✓
KU561240	Hong Kong	2015		GII.17	Clade2		✓
KU561242	Hong Kong	2015		GII.17	Clade2		✓
KU561243	Hong Kong	2015		GII.17	Clade2		✓
KU561246	Hong Kong	2015		GII.17	Clade2		✓
KU561247	Hong Kong	2015		GII.17	Clade2		✓
KU561248	Hong Kong	2015	GII.P17	GII.17	Clade2	✓
KU561249	Hong Kong	2015	GII.P17	GII.17	Clade2	✓
KU561250	South Korea	2013	GII.P17	GII.17	Clade1	✓	✓
KU561251	South Korea	2013	GII.P17	GII.17	Clade1	✓	✓
KU561252	South Korea	2014	GII.P17	GII.17	Clade2	✓	✓
KU561253	South Korea	2014	GII.P17	GII.17	Clade2	✓	✓
KU561254	South Korea	2015	GII.P17	GII.17	Clade2	✓
KU561255	South Korea	2015	GII.P17	GII.17	Clade2	✓	✓
KU587625	France	2014		GII.17	Clade1/3(intermediate)		✓
KU587626	France	2015		GII.17	Clade2		✓
KU587627	France	2015		GII.17	Clade2		✓
KU587628	France	2015		GII.17	Clade2		✓
KU953391	China	2015		GII.17	Clade2		✓
KU953392	China	2015		GII.17	Clade2		✓
KU953393	China	2015		GII.17	Clade2		✓
KU953394	China	2016		GII.17	Clade2		✓
KU953395	China	2016		GII.17	Clade2		✓
KU953396	China	2016		GII.17	Clade2		✓
KU953397	China	2016		GII.17	Clade2		✓
KU953398	China	2016		GII.17	Clade2		✓
KX024652	Hungary	2015	GII.P17	GII.17	Clade2		✓
KX134669	Slovenia	2015		GII.17	Clade2		✓
KX134670	Slovenia	2015		GII.17	Clade2		✓
KX134671	Slovenia	2016		GII.17	Clade2		✓
KX168438	Hong Kong	2015		GII.17	Clade2		✓
KX168439	Hong Kong	2016		GII.17	Clade2		✓
KX168440	Hong Kong	2016		GII.17	Clade2		✓
KX168441	Hong Kong	2016		GII.17	Clade2		✓
KX168442	Hong Kong	2016		GII.17	Clade2		✓
KX168443	Hong Kong	2016		GII.17	Clade2		✓
KX168444	Hong Kong	2016		GII.17	Clade2		✓
KX168445	Hong Kong	2016		GII.17	Clade2		✓
KX168446	Hong Kong	2016		GII.17	Clade2		✓
KX168448	Hong Kong	2016		GII.17	Clade2		✓
KX168449	Hong Kong	2016		GII.17	Clade2		✓
KX168450	Hong Kong	2016		GII.17	Clade2		✓
KX168451	Hong Kong	2016		GII.17	Clade2		✓
KX168452	Hong Kong	2016		GII.17	Clade2		✓
KX168453	Hong Kong	2016		GII.17	Clade2		✓
KX168454	Hong Kong	2016		GII.17	Clade2		✓
KX168456	Hong Kong	2016		GII.17	Clade2		✓
KX171412	Canada	2014		GII.17	Clade1		✓
KX171413	Canada	2014		GII.17	Clade1		✓
KX171414	Canada	2015		GII.17	Clade2		✓
KX171416	Canada	2015		GII.17	Clade1		✓
KX171417	Canada	2014		GII.17	Clade1		✓
KX216782	Russia	2015		GII.17	Clade2		✓
KX216784	Russia	2015		GII.17	Clade2		✓
KX216785	Russia	2015		GII.17	Clade2		✓
KX216786	Russia	2015		GII.17	Clade2		✓
KX216788	Russia	2015		GII.17	Clade2		✓
KX216789	Russia	2015		GII.17	Clade2		✓
KX216790	Russia	2015		GII.17	Clade2		✓
KX216792	Russia	2015		GII.17	Clade2		✓
KX216793	Russia	2015		GII.17	Clade2		✓
KX216794	Russia	2015		GII.17	Clade2		✓
KX216795	Russia	2015		GII.17	Clade2		✓
KX216797	Russia	2015		GII.17	Clade2		✓
KX216798	Russia	2015		GII.17	Clade2		✓
KX216800	Russia	2015		GII.17	Clade2		✓
KX216801	Russia	2015		GII.17	Clade2		✓
KX216802	Russia	2015		GII.17	Clade2		✓
KX216804	Russia	2015		GII.17	Clade2		✓
KX216806	Russia	2015		GII.17	Clade2		✓
KX346699	Thailand	2014		GII.17	Clade2		✓
KX346700	Thailand	2015		GII.17	Clade2		✓
KX346701	Thailand	2015		GII.17	Clade2		✓
KX346702	Thailand	2015		GII.17	Clade2		✓
KX346704	Thailand	2015		GII.17	Clade2		✓
KX346705	Thailand	2015		GII.17	Clade2		✓
KX356908	China	2015	GII.P17	GII.17	Clade2	✓	✓
KX420892	Canada	2015		GII.17	Clade2		✓
KX420893	Canada	2016		GII.17	Clade2		✓
KX420894	Canada	2016		GII.17	Clade2		✓
KX420895	Canada	2016		GII.17	Clade2		✓
KX989474	China	2016		GII.17	Clade2		✓
KY069114	Hong Kong	2014		GII.17	Clade2		✓
KY069115	Hong Kong	2016		GII.17	Clade2		✓
KY392867	Brazil	2015	GII.P17	GII.17	Clade2	✓	✓
KY392868	Brazil	2015	GII.P17	GII.17	Clade2	✓	✓
KY406954	China	2015		GII.17	Clade2		✓
KY406955	China	2015		GII.17	Clade2		✓
KY406956	China	2015		GII.17	Clade2		✓
KY406957	China	2015		GII.17	Clade2		✓
KY406958	China	2015		GII.17	Clade2		✓
KY406959	China	2015		GII.17	Clade2		✓
KY406960	China	2015		GII.17	Clade2		✓
KY406961	China	2016		GII.17	Clade2		✓
KY406962	China	2016		GII.17	Clade2		✓
KY406963	China	2016		GII.17	Clade2		✓
KY406966	China	2016		GII.17	Clade2		✓
KY406967	China	2016		GII.17	Clade2		✓
KY406968	China	2016		GII.17	Clade2		✓
KY406969	China	2016		GII.17	Clade2		✓
KY406970	China	2016		GII.17	Clade2		✓
KY406971	China	2016		GII.17	Clade2		✓
KY406972	China	2016		GII.17	Clade2		✓
KY406973	China	2016		GII.17	Clade2		✓
KY406974	China	2016		GII.17	Clade2		✓
KY406979	China	2016		GII.17	Clade2		✓
KY406980	China	2015		GII.17	Others		✓
KY406981	China	2016		GII.17	Others		✓
KY407181	China	2015		GII.17	Clade2		✓
KY407182	China	2015		GII.17	Clade2		✓
KY407184	China	2015		GII.17	Clade2		✓
KY407185	China	2015		GII.17	Clade2		✓
KY407186	China	2015		GII.17	Clade2		✓
KY407205	China	2016		GII.17	Clade2		✓
KY424350	USA	2014	GII.P17	GII.17	Clade2		✓
LC037415	Japan	2015	GII.P17	GII.17	Clade2	✓	✓
LC043139	Japan	2014	GII.P17	GII.17	Clade1	✓	✓
LC043167	Japan	2013	GII.P17	GII.17	Clade1	✓	✓
LC043168	Japan	2013	GII.P17	GII.17	Clade1	✓	✓
LC043305	Japan	2014	GII.P17	GII.17	Clade1		✓
LC101820	Japan	2015		GII.17	Clade2		✓
LC148848	Japan	2015		GII.17	Clade2		✓
LC148849	Japan	2015		GII.17	Clade2		✓
LC148850	Japan	2015		GII.17	Clade2		✓
LC148851	Japan	2015		GII.17	Clade2		✓
LC148852	Japan	2016		GII.17	Clade2		✓
LC148853	Japan	2016		GII.17	Clade2		✓
LC148854	Japan	2016		GII.17	Clade2		✓
LC148855	Japan	2016		GII.17	Clade2		✓
LC148856	Japan	2016		GII.17	Clade2		✓
LC177662	Viet Nam	2015	GII.P17	GII.17	Clade2		✓
LC258403	Japan	2017	GII.P17	GII.17	Clade2	✓	✓
LC349986	Japan	2016	GII.P17	GII.17	Clade2	✓	✓
LC349987	Japan	2015	GII.P17	GII.17	Clade2		✓
LC349988	Japan	2015	GII.P17	GII.17	Clade2	✓	✓
LC349989	Japan	2016	GII.P17	GII.17	Clade2	✓	✓
LC349990	Japan	2016	GII.P17	GII.17	Clade2		✓
LC349991	Japan	2016	GII.P17	GII.17	Clade2	✓	✓
LC349992	Japan	2015	GII.P17	GII.17	Clade2	✓	✓
LC486737	Japan	2013	GII.P17	GII.17	Clade1	✓	✓
LC486739	Japan	2015	GII.P17	GII.17	Clade2	✓	✓
LC486740	Japan	2015	GII.P17	GII.17	Clade2		✓
LC486741	Japan	2015	GII.P17	GII.17	Clade2	✓	✓
LC486742	Japan	2016	GII.P17	GII.17	Clade2		✓
LC486743	Japan	2017	GII.P17	GII.17	Clade2	✓	✓
LC486744	Japan	2017	GII.P17	GII.17	Clade2	✓	✓
LC486745	Japan	2017	GII.P17	GII.17	Clade2	✓	✓
LC486752	Japan	2016	GII.P17	GII.17	Clade2	✓	✓
LC486753	Japan	2016	GII.P17	GII.17	Clade2	✓	✓
LC486754	Japan	2016	GII.P17	GII.17	Clade2	✓	✓
LC486755	Japan	2017	GII.P17	GII.17	Clade2	✓	✓
LC486756	Japan	2017	GII.P17	GII.17	Clade2	✓	✓
LC486757	Japan	2017	GII.P17	GII.17	Clade2	✓	✓
LC486758	Japan	2017	GII.P17	GII.17	Clade2	✓	✓
LC486759	Japan	2017	GII.P17	GII.17	Clade2	✓	✓
LC486760	Japan	2017	GII.P17	GII.17	Clade2	✓	✓
LC486761	Japan	2015	GII.P17	GII.17	Clade2		✓
LC486762	Japan	2015	GII.P17	GII.17	Clade2		✓
LC486763	Japan	2015	GII.P17	GII.17	Clade2	✓	✓
LC486764	Japan	2016	GII.P17	GII.17	Clade2	✓	✓
LC486765	Japan	2016	GII.P17	GII.17	Clade2	✓	✓
LC486766	Japan	2016	GII.P17	GII.17	Clade2	✓	✓
LC486767	Japan	2017	GII.P17	GII.17	Clade2	✓	✓
LC486768	Japan	2017	GII.P17	GII.17	Clade2	✓	✓
LC486769	Japan	2017	GII.P17	GII.17	Clade2	✓	✓
LC486770	Japan	2017	GII.P17	GII.17	Clade2	✓	✓
LC644992	Japan	2021	GII.P17	GII.17	Clade2	✓	✓
LC848162	Thailand	2022	GII.P17	GII.17	Clade2	✓	✓
LC848165	Thailand	2022	GII.P17	GII.17	Clade2	✓	✓
LC848172	Thailand	2022	GII.P17	GII.17	Clade2	✓	✓
LC885325	Japan	2017	GII.P17	GII.17	Clade2	✓	✓
MF073239	Thailand	2015		GII.17	Clade2		✓
MF073240	Thailand	2015		GII.17	Clade2		✓
MF073241	Thailand	2015		GII.17	Clade2		✓
MF073242	Thailand	2016		GII.17	Clade2		✓
MF073243	Thailand	2016		GII.17	Clade2		✓
MF073244	Thailand	2016		GII.17	Clade2		✓
MF073245	Thailand	2016		GII.17	Clade2		✓
MF073246	Thailand	2016		GII.17	Clade2		✓
MF073247	Thailand	2016		GII.17	Clade2		✓
MF073248	Thailand	2016		GII.17	Clade2		✓
MF073249	Thailand	2016		GII.17	Clade2		✓
MF073251	Thailand	2016		GII.17	Clade2		✓
MF073252	Thailand	2016		GII.17	Clade2		✓
MF073254	Thailand	2016		GII.17	Clade2		✓
MF172092	USA	2015		GII.17	Clade2		✓
MF172093	USA	2015		GII.17	Clade2		✓
MF172094	USA	2015		GII.17	Clade2		✓
MF172095	USA	2016		GII.17	Clade2		✓
MF172096	USA	2016		GII.17	Clade2		✓
MF421538	China	2017	GII.P17	GII.17	Clade2	✓	✓
MF421539	China	2017	GII.P17	GII.17	Clade2	✓	✓
MF421540	China	2017	GII.P17	GII.17	Clade2		✓
MF421541	China	2017	GII.P17	GII.17	Clade2		✓
MF918359	China	2015	GII.P17	GII.17	Clade2	✓	✓
MG692610	China	2014	GII.P17	GII.17	Clade2	✓	✓
MG995040	China	2018		GII.17	Clade2		✓
MH375799	China	2016		GII.17	Others		✓
MH375801	China	2016		GII.17	Clade2		✓
MH375802	China	2016		GII.17	Clade2		✓
MH375803	China	2016		GII.17	Clade2		✓
MH375804	China	2016		GII.17	Clade2		✓
MH375806	China	2017		GII.17	Clade2		✓
MH375808	China	2017		GII.17	Clade2		✓
MH375809	China	2018		GII.17	Others		✓
MH375810	China	2018		GII.17	Others		✓
MH375813	China	2018		GII.17	Clade2		✓
MH572223	China	2016		GII.17	Clade2		✓
MH572225	China	2016		GII.17	Clade2		✓
MH572230	China	2016		GII.17	Clade2		✓
MH572231	China	2016		GII.17	Clade2		✓
MH572232	China	2017		GII.17	Clade2		✓
MN853414	China	2015	GII.P17	GII.17	Clade2	✓	✓
MW305742	Peru	2008	GII.P13	GII.17	Others		✓
MW603758	Canada	2017		GII.17	Clade2		✓
OR062613	Nicaragua	2017		GII.17	Others		✓
PP381824	Thailand	2024	GII.P17	GII.17	Clade2	✓	✓
PP580690	USA	2022	GII.P17	GII.17	Clade3	✓	✓
PQ273196	Canada	2022	GII.P17	GII.17	Clade2	✓	✓
PQ336942	Netherlands	2024	GII.P17	GII.17	Clade4	✓	✓
PQ336943	Netherlands	2023	GII.P17	GII.17	Clade3	✓	✓
PQ336944	Netherlands	2024	GII.P17	GII.17	Clade4	✓	✓
PQ336945	Netherlands	2024	GII.P17	GII.17	Clade4	✓	✓
PQ373119	Netherlands	2015	GII.P17	GII.17	Clade1	✓	✓
PQ373120	Netherlands	2015	GII.P17	GII.17	Clade2	✓	✓
PQ373122	Netherlands	2015	GII.P17	GII.17	Clade2	✓	✓
PQ373123	Netherlands	2015	GII.P17	GII.17	Clade2	✓
PQ373124	Netherlands	2016	GII.P17	GII.17	Clade2	✓	✓
PQ373125	Netherlands	2016	GII.P17	GII.17	Clade1/3(intermediate)	✓	✓
PQ373126	Netherlands	2017	GII.P17	GII.17	Clade2	✓	✓
PQ373127	Netherlands	2019	GII.P17	GII.17	Clade2	✓	✓
PQ373128	Netherlands	2020	GII.P17	GII.17	Clade2	✓	✓
PQ373129	Netherlands	2022	GII.P17	GII.17	Clade3	✓	✓
PQ373130	Netherlands	2022	GII.P17	GII.17	Clade2	✓	✓
PQ373131	Netherlands	2022	GII.P17	GII.17	Clade3	✓
PQ373132	Netherlands	2022	GII.P17	GII.17	Clade3	✓	✓
PQ373133	Netherlands	2022	GII.P17	GII.17	Clade3	✓	✓
PQ373134	Netherlands	2022	GII.P17	GII.17	Clade3	✓
PQ373135	Netherlands	2022	GII.P17	GII.17	Clade3	✓	✓
PQ373136	Netherlands	2022	GII.P17	GII.17	Clade3	✓	✓
PQ373137	Netherlands	2022	GII.P17	GII.17	Clade3	✓
PQ373138	Netherlands	2023	GII.P17	GII.17	Clade3	✓	✓
PQ373139	Netherlands	2023	GII.P17	GII.17	Clade3	✓	✓
PQ373141	Netherlands	2023	GII.P17	GII.17	Clade4	✓	✓
PQ373142	Netherlands	2024	GII.P17	GII.17	Clade4	✓
PQ373143	Netherlands	2024	GII.P17	GII.17	Clade4	✓	✓
PQ373144	Netherlands	2024	GII.P17	GII.17	Clade4	✓	✓
PQ373145	Netherlands	2024	GII.P17	GII.17	Clade4	✓	✓
PQ373146	Netherlands	2024	GII.P17	GII.17	Clade4	✓	✓
PQ373147	Netherlands	2024	GII.P17	GII.17	Clade2	✓	✓
PV258462	Hungary	2016		GII.17	Clade2		✓
PV282515	USA	2005	GII.P13	GII.17	Others	✓	✓
PV290966	South Korea	2025		GII.17	Clade4		✓
PV750875	Spain	2024	GII.P17	GII.17	Clade4		✓
PV750879	Spain	2024	GII.P17	GII.17	Clade4	✓
PV750881	Spain	2024	GII.P17	GII.17	Clade4	✓	✓
PV750884	Spain	2024	GII.P17	GII.17	Clade4	✓
PV750886	Spain	2024	GII.P17	GII.17	Clade4	✓
PV750887	Spain	2024	GII.P17	GII.17	Clade4	✓	✓
PV750891	Spain	2024	GII.P17	GII.17	Clade4		✓
PV750892	Spain	2024	GII.P17	GII.17	Clade4		✓
PV750899	Spain	2022	GII.P17	GII.17	Clade2	✓	✓
PV750900	Spain	2022	GII.P17	GII.17	Clade2	✓	✓
PV784265	Germany	2021	GII.P17	GII.17	Clade3	✓	✓
PV784267	Germany	2021	GII.P17	GII.17	Clade3	✓	✓
PV784268	Germany	2021	GII.P17	GII.17	Clade3	✓	✓
PV784269	Germany	2022	GII.P17	GII.17	Clade3	✓	✓
PV784270	Germany	2021	GII.P17	GII.17	Clade3	✓	✓
PV784271	Germany	2022	GII.P17	GII.17	Clade3	✓	✓
PV784272	Germany	2022	GII.P17	GII.17	Clade3	✓	✓
PV784273	Germany	2022	GII.P17	GII.17	Clade3/4 (intermediate)	✓	✓
PV784275	Germany	2022	GII.P17	GII.17	Clade3	✓	✓
PV784277	Germany	2022	GII.P17	GII.17	Clade3	✓	✓
PV784278	Germany	2022	GII.P17	GII.17	Clade3	✓	✓
PV784279	Germany	2022	GII.P17	GII.17	Clade3	✓	✓
PV784280	Germany	2022	GII.P17	GII.17	Clade3	✓	✓
PV784283	Germany	2022	GII.P17	GII.17	Clade3	✓	✓
PV784284	Germany	2022	GII.P17	GII.17	Clade3	✓	✓
PV784285	Germany	2022	GII.P17	GII.17	Clade3	✓
PV784287	Germany	2023	GII.P17	GII.17	Clade3	✓	✓
PV784288	Germany	2023	GII.P17	GII.17	Clade3		✓
PV784289	Germany	2023	GII.P17	GII.17	Clade3	✓	✓
PV784290	Germany	2023	GII.P17	GII.17	Clade3	✓	✓
PV784293	Germany	2023	GII.P17	GII.17	Clade3	✓	✓
PV784296	Germany	2023	GII.P17	GII.17	Clade3	✓	✓
PV784297	Germany	2023	GII.P17	GII.17	Clade3		✓
PV784299	Germany	2023	GII.P17	GII.17	Clade3	✓	✓
PV784302	Germany	2023	GII.P17	GII.17	Clade3	✓	✓
PV784303	Germany	2024	GII.P17	GII.17	Clade4		✓
PV784304	Germany	2024	GII.P17	GII.17	Clade4		✓
PV784317	Germany	2024	GII.P17	GII.17	Clade4	✓	✓
PV784318	Germany	2024	GII.P17	GII.17	Clade3	✓	✓
PV784321	Germany	2024	GII.P17	GII.17	Clade4	✓	✓
PV784324	Germany	2024	GII.P17	GII.17	Clade4		✓
PV784331	Germany	2024	GII.P17	GII.17	Clade4		✓
PV784333	Germany	2024	GII.P17	GII.17	Clade4	✓	✓
PV784337	Germany	2024	GII.P17	GII.17	Clade4	✓	✓
PV784338	Germany	2024	GII.P17	GII.17	Clade4	✓	✓
PV784344	Germany	2024	GII.P17	GII.17	Clade4	✓	✓
PV784345	Germany	2024	GII.P17	GII.17	Clade4	✓	✓
PV784346	Germany	2024	GII.P17	GII.17	Clade4	✓	✓
PV784347	Germany	2024	GII.P17	GII.17	Clade4		✓

## Sheet: TS3
Table S3. Parameters used in the Bayesian Markov chain Monte Carlo (MCMC) analyses.
Methods	Gene	Genogroup / Genotype	Clades	Strains	Substitution Models	Ganma shape	Proportion invariant	Clock Models	Demographic Models	Chain Length	Log Every
Time-scaled tree	RdRp	GII.P17	Total	188	GTR+I+G	0.667	0.309	Random Local Clock	Coalescent Constant Population	300000000	1000
	VP1	GII.17	Total	446	TrN+I+G	1.004	0.458	Fast Relaxed Clock Log Normal	Coalescent Constant Population	30000000	1000
Discrete trait analysis	VP1	GII.17	Total	192	TIM2+I+G	0.513	1.243	Strict Clock	Coalescent Bayesian Skyline	50000000	1000
Bayesian skyline plot Evolutionary rate	RdRp	GII.P17	Total	188	GTR+I+G	0.667	0.309	Random Local Clock	Coalescent Bayesian Skyline	30000000	1000
	VP1	GII.17	Total	446	TrN+I+G	1.004	0.458	Strict Clock	Coalescent Bayesian Skyline	30000000	1000
			Clades 1/2	370	SYM+I+G	0.895	0.427	Relaxed Clock Exponential	Coalescent Bayesian Skyline	60000000	1000
			Clades 3/4	76	GTR+I+G	0.933	0.555	Optimized Relaxed Clock	Coalescent Bayesian Skyline	30000000	1000

## Sheet: TS4
Table S4. Summary statistics and effective sample size (ESS) values for each parameter from the BEAST analyses.
Methods	Gene	Genogroup / Genotype	Clades
Time-scaled tree	RdRp	GII.P17	Total	Summary Statistic	posterior	likelihood	prior	treeLikelihood	Tree.height	Tree.treeLength	GTRfreqParameter.1	GTRfreqParameter.2	GTRfreqParameter.3	GTRfreqParameter.4	RateAC-Standard_GTR	RateAG-Standard_GTR	RateAT-Standard_GTR	RateCG-Standard_GTR	RateCT-Standard_GTR	RateGT-Standard_GTR	Indicators.1	Indicators.2	Indicators.3	Indicators.4	Indicators.5	Indicators.6	Indicators.7	Indicators.8	Indicators.9	Indicators.10	Indicators.11	Indicators.12	Indicators.13	Indicators.14	Indicators.15	Indicators.16	Indicators.17	Indicators.18	Indicators.19	Indicators.20	Indicators.21	Indicators.22	Indicators.23	Indicators.24	Indicators.25	Indicators.26	Indicators.27	Indicators.28	Indicators.29
				mean	-8151.18	-7598.23	-552.947	-7598.23	17.3551	293.938	0.2875	0.2432	0.2467	0.2227	0.163	1.9944	0.18	0.0369	3.5165	0.1091	0.00017778	0.0034926	0.0028111	0.0012222	0.0015778	0.00031852	0.0001	0.00029259	0.0031444	0.00050741	0.0003	0.0003	0.0022518	0.00038148	0.0010074	0.00032963	0.0048815	0.00042592	0.0003037	0.00078148	0.00026296	0.00037778	0.00047407	0.00046666	0.00078148	0.0005	0.0026148	0.00039629	0.0082185
				stderr of mean	1.0963	0.4535	1.391	0.4535	0.0641	1.3156	0.00011286	0.00011397	0.00012505	0.00011263	0.0003427	0.0040243	0.00039229	0.00030041	0.0045561	0.00033741	6.8676e-05	0.0002941	0.00033399	0.00032233	0.00023172	7.2533e-05	3.3737e-05	7.3936e-05	0.0002639	0.00011517	8.4967e-05	6.8562e-05	0.00025981	9.3991e-05	0.00015564	0.00010101	0.00051914	0.00010071	8.2442e-05	0.00020416	6.816e-05	0.00010175	0.00012928	0.00010559	0.00018481	9.5695e-05	0.00026327	0.00012663	0.00074882
				stdev	115.123	13.7624	115.073	13.7624	1.3	20.9068	0.0106	0.0099185	0.0101	0.0094919	0.0318	0.142	0.0358	0.0174	0.1496	0.0317	0.0133	0.059	0.0529	0.0349	0.0397	0.0178	0.0099995	0.0171	0.056	0.0225	0.0173	0.0173	0.0474	0.0195	0.0317	0.0182	0.0697	0.0206	0.0174	0.0279	0.0162	0.0194	0.0218	0.0216	0.0279	0.0224	0.0511	0.0199	0.0903
				variance	13253.2	189.404	13241.7	189.404	1.6901	437.095	0.00011328	9.8377e-05	0.00010285	9.0096e-05	0.0010137	0.0202	0.0012824	0.00030284	0.0224	0.0010031	0.00017775	0.0034804	0.0028032	0.0012207	0.0015753	0.00031842	9.999e-05	0.00029251	0.0031346	0.00050715	0.00029991	0.00029991	0.0022468	0.00038134	0.0010064	0.00032952	0.0048577	0.00042574	0.00030361	0.00078087	0.00026289	0.00037764	0.00047385	0.00046645	0.00078087	0.00049975	0.002608	0.00039614	0.008151
				median	-8152.02	-7597.89	-553.766	-7597.89	17.2992	292.304	0.2874	0.243	0.2466	0.2227	0.162	1.9927	0.1777	0.0341	3.5187	0.1063	0	0	0	0	0	0	0	0	0	0	0	0	0	0	0	0	0	0	0	0	0	0	0	0	0	0	0	0	0
				value range	[-8631.1358, -7620.3936]	[-7672.0781, -7542.6337]	[-1019.7738, -33.4984]	[-7672.0781, -7542.6337]	[13.5298, 24.9168]	[228.0276, 477.9138]	[0.2459, 0.3335]	[0.2042, 0.2846]	[0.2013, 0.2884]	[0.1816, 0.2616]	[0.0574, 0.325]	[1.5073, 2.7092]	[0.0548, 0.3586]	[9.1821E-4, 0.1496]	[2.8336, 4.0551]	[0.017, 0.2703]	[0, 1]	[0, 1]	[0, 1]	[0, 1]	[0, 1]	[0, 1]	[0, 1]	[0, 1]	[0, 1]	[0, 1]	[0, 1]	[0, 1]	[0, 1]	[0, 1]	[0, 1]	[0, 1]	[0, 1]	[0, 1]	[0, 1]	[0, 1]	[0, 1]	[0, 1]	[0, 1]	[0, 1]	[0, 1]	[0, 1]	[0, 1]	[0, 1]	[0, 1]
				geometric mean	n/a	n/a	n/a	n/a	17.3069	293.226	0.2873	0.243	0.2465	0.2225	0.1599	1.9893	0.1764	0.0329	3.5133	0.1046	n/a	n/a	n/a	n/a	n/a	n/a	n/a	n/a	n/a	n/a	n/a	n/a	n/a	n/a	n/a	n/a	n/a	n/a	n/a	n/a	n/a	n/a	n/a	n/a	n/a	n/a	n/a	n/a	n/a
				95% HPD interval	[-8376.6629, -7925.786]	[-7625.225, -7571.426]	[-778.0052, -326.8622]	[-7625.225, -7571.426]	[14.8644, 19.8881]	[255.2722, 331.9979]	[0.2668, 0.3084]	[0.2239, 0.2629]	[0.2269, 0.2664]	[0.2039, 0.2408]	[0.1012, 0.2241]	[1.72, 2.2675]	[0.1159, 0.2542]	[7.4267E-3, 0.0698]	[3.22, 3.8039]	[0.0546, 0.1755]	[0, 0]	[0, 0]	[0, 0]	[0, 0]	[0, 0]	[0, 0]	[0, 0]	[0, 0]	[0, 0]	[0, 0]	[0, 0]	[0, 0]	[0, 0]	[0, 0]	[0, 0]	[0, 0]	[0, 0]	[0, 0]	[0, 0]	[0, 0]	[0, 0]	[0, 0]	[0, 0]	[0, 0]	[0, 0]	[0, 0]	[0, 0]	[0, 0]	[0, 0]
				auto-correlation time (ACT)	24486.3	293140	39452.7	293140	655690	1069200	30360.2	35648.9	41051.1	38014.5	31282.1	216980	32401	80460.4	250380	30641.8	7164.28	6709.92	10744.4	22979.6	9203.22	4461.16	3073.49	5046	5998.78	7061.94	6499.5	4231.96	8111.83	6255.05	6498.56	8360.15	14980	6432.24	6044.3	14411.7	4771.47	7402.19	9522.66	6453.59	11809.1	4947.57	7175.97	10929.1	18574.4
				effective sample size (ESS)	11026.6	921.1	6843.7	921.1	411.8	252.5	8893.3	7573.9	6577.2	7102.6	8631.2	1244.3	8333.1	3355.7	1078.4	8811.5	37687.1	40239.1	25129.4	11749.6	29337.7	60522.6	87848.3	53507.9	45009.3	38233.2	41541.8	63800.4	33284.9	43165.3	41547.8	32296.2	18024.1	41976.2	44670.4	18734.8	56586.6	36475.8	28353.5	41837.3	22863.9	54572.5	37625.7	24704.8	14536.2
				number of samples	270000	270000	270000	270000	270000	270000	270000	270000	270000	270000	270000	270000	270000	270000	270000	270000	270000	270000	270000	270000	270000	270000	270000	270000	270000	270000	270000	270000	270000	270000	270000	270000	270000	270000	270000	270000	270000	270000	270000	270000	270000	270000	270000	270000	270000
Time-scaled tree	VP1	GII.17	Total	Summary Statistic	posterior	likelihood	prior	treeLikelihood	Tree.height	Tree.treeLength	TrNfreqParameter.1	TrNfreqParameter.2	TrNfreqParameter.3	TrNfreqParameter.4	RateAC-Standard_TrN	RateAG-Standard_TrN	RateAT-Standard_TrN	RateCG-Standard_TrN	RateCT-Standard_TrN	RateGT-Standard_TrN	popSize	CoalescentConstant	fastUcldMean	fastUcldStdev	fastRatesStat.mean	fastRatesStat.variance	fastRatesStat.coefficientOfVariation
				mean	-16763.5	-13960.5	-2802.98	-13960.5	31.27	564.318	0.2627	0.2459	0.2186	0.2728	0.1273	1.8483	0.1273	0.1273	3.6426	0.1273	38.5064	-2067.23	0.002333	0.7166	0.0021639	3.6258e-06	0.806
				stderr of mean	1.956	1.3841	2.5619	1.3841	0.1494	1.8875	0.00010644	9.7366e-05	9.5404e-05	0.00010013	0.00014617	0.0014152	0.00014617	0.00014617	0.0015758	0.00014617	0.1734	2.0008	7.7633e-06	0.0020585	7.4099e-06	3.5845e-08	0.002819
				stdev	54.5574	28.6361	58.8551	28.6361	7.015	39.2875	0.0096663	0.0088823	0.0089593	0.0093905	0.0103	0.1174	0.0103	0.0103	0.1239	0.0103	3.9406	40.1528	0.00020264	0.0656	0.00017558	1.2075e-06	0.0938
				variance	2976.5	820.026	3463.92	820.026	49.2097	1543.51	9.3437e-05	7.8895e-05	8.0269e-05	8.8182e-05	0.00010672	0.0138	0.00010672	0.00010672	0.0153	0.00010672	15.5286	1612.25	4.1063e-08	0.0042978	3.0827e-08	1.4581e-12	0.0088034
				median	-16763.7	-13960.1	-2804.19	-13960.1	29.9343	561.843	0.2627	0.2458	0.2184	0.2728	0.1273	1.8461	0.1273	0.1273	3.6438	0.1273	38.3024	-2067.39	0.0023225	0.7149	0.0021598	3.4253e-06	0.799
				value range	[-17008.0151, -16504.8745]	[-14095.6137, -13828.3497]	[-3044.1377, -2495.8195]	[-14095.6137, -13828.3497]	[17.3038, 123.8917]	[430.2009, 785.6795]	[0.225, 0.3014]	[0.2113, 0.2847]	[0.1791, 0.255]	[0.2343, 0.308]	[0.081, 0.1645]	[1.3841, 2.4312]	[0.081, 0.1645]	[0.081, 0.1645]	[3.0406, 4.1642]	[0.081, 0.1645]	[23.8791, 63.0855]	[-2245.9739, -1890.7405]	[1.6554E-3, 3.3589E-3]	[0.4609, 1.0131]	[1.4292E-3, 2.9712E-3]	[9.558E-7, 2.6334E-5]	[0.4839, 1.9536]
				geometric mean	n/a	n/a	n/a	n/a	30.5861	562.964	0.2625	0.2457	0.2184	0.2726	0.1268	1.8446	0.1268	0.1268	3.6405	0.1268	38.3065	n/a	0.0023243	0.7135	0.0021568	3.4489e-06	0.8007
				95% HPD interval	[-16871.9347, -16658.1459]	[-14017.4418, -13905.5596]	[-2916.8143, -2686.0692]	[-14017.4418, -13905.5596]	[20.4849, 45.0841]	[490.1243, 642.3382]	[0.2437, 0.2817]	[0.2283, 0.2633]	[0.201, 0.2358]	[0.2541, 0.2908]	[0.1056, 0.1466]	[1.6204, 2.08]	[0.1056, 0.1466]	[0.1056, 0.1466]	[3.4048, 3.89]	[0.1056, 0.1466]	[31.0837, 46.3303]	[-2144.5521, -1988.2122]	[1.9436E-3, 2.7307E-3]	[0.5896, 0.8452]	[1.8258E-3, 2.5119E-3]	[1.6649E-6, 5.9825E-6]	[0.6322, 0.9929]
				auto-correlation time (ACT)	347060	630800	511600	630800	122440	623240	32739.5	32443.8	30616.6	30696.3	54056.6	39240.5	54056.6	54056.6	43682.3	54056.6	522810	670400	396290	266220	480900	237930	243730
				effective sample size (ESS)	778	428	527.8	428	2205.2	433.2	8247	8322.1	8818.8	8795.9	4994.8	6880.7	4994.8	4994.8	6181	4994.8	516.4	402.7	681.3	1014.2	561.4	1134.8	1107.8
				number of samples	270000	270000	270000	270000	270000	270000	270000	270000	270000	270000	270000	270000	270000	270000	270000	270000	270000	270000	270000	270000	270000	270000	270000
Discrete trait analysis	VP1	GII.17	Total	Summary Statistic	posterior	likelihood	prior	treeLikelihood	Tree.height	Tree.treeLength	RateAC-Standard_TIM2.Trait_VP1GII17_wRdRp_vB2	RateAG-Standard_TIM2.Trait_VP1GII17_wRdRp_vB2	RateAT-Standard_TIM2.Trait_VP1GII17_wRdRp_vB2	RateCG-Standard_TIM2.Trait_VP1GII17_wRdRp_vB2	RateCT-Standard_TIM2.Trait_VP1GII17_wRdRp_vB2	RateGT-Standard_TIM2.Trait_VP1GII17_wRdRp_vB2	BayesianSkyline	bPopSizes.1	bPopSizes.2	bPopSizes.3	bPopSizes.4	bPopSizes.5	bGroupSizes.1	bGroupSizes.2	bGroupSizes.3	bGroupSizes.4	bGroupSizes.5	rateIndicator.RdRp.1	rateIndicator.RdRp.2	rateIndicator.RdRp.3	rateIndicator.RdRp.4	rateIndicator.RdRp.5	rateIndicator.RdRp.6	rateIndicator.RdRp.7	rateIndicator.RdRp.8	rateIndicator.RdRp.9	rateIndicator.RdRp.10	rateIndicator.RdRp.11	rateIndicator.RdRp.12	rateIndicator.RdRp.13	rateIndicator.RdRp.14	rateIndicator.RdRp.15	relativeGeoRates.RdRp.1	relativeGeoRates.RdRp.2	relativeGeoRates.RdRp.3	relativeGeoRates.RdRp.4	relativeGeoRates.RdRp.5	relativeGeoRates.RdRp.6	relativeGeoRates.RdRp.7
				mean	-9622.35	-8924.74	-697.611	-8902.3	22.1525	261.074	0.1639	1.6884	0.1639	0.0742	3.8353	0.0742	-659.066	7.786	19.388	17.4694	19.764	6.1443	33.6874	33.9411	43.6917	40.6999	38.9799	0.6259	0.3228	0.2457	0.7106	0.3611	0.1408	0.1264	0.345	0.1799	0.6182	0.4642	0.7698	0.3249	0.5472	0.471	0.7886	0.953	0.9656	1.2595	1.0399	0.9298	0.9305
				stderr of mean	0.5409	0.2406	0.6153	0.2409	0.0257	0.5078	0.00028898	0.0013437	0.00028898	0.00024645	0.0015742	0.00024645	0.6475	0.0544	0.3	0.2132	0.5254	0.0326	0.4693	1.3977	1.2709	1.4957	0.8588	0.00087987	0.00075112	0.00066337	0.00076543	0.00075762	0.00055177	0.00052896	0.0007608	0.00062103	0.00086765	0.0008373	0.00072953	0.00076213	0.00090843	0.00085931	0.0015801	0.0019147	0.0019592	0.0020594	0.0020272	0.002005	0.0020303
				stdev	22.3669	14.3739	20.7877	14.2673	1.4946	17.6532	0.0215	0.1136	0.0215	0.0152	0.1207	0.0152	20.4893	3.546	10.3377	10.5647	13.5599	1.9602	12.7464	28.1353	31.3649	31.3239	18.0717	0.4839	0.4676	0.4305	0.4535	0.4803	0.3478	0.3323	0.4754	0.3841	0.4858	0.4987	0.4209	0.4683	0.4978	0.4992	0.7932	0.936	0.9593	1.0625	0.9924	0.9637	0.9682
				variance	500.279	206.608	432.127	203.555	2.2337	311.637	0.00046397	0.0129	0.00046397	0.00023094	0.0146	0.00023094	419.811	12.5743	106.868	111.614	183.87	3.8423	162.471	791.595	983.757	981.188	326.585	0.2342	0.2186	0.1854	0.2057	0.2307	0.121	0.1104	0.226	0.1475	0.236	0.2487	0.1772	0.2193	0.2478	0.2492	0.6291	0.8761	0.9203	1.129	0.9849	0.9286	0.9375
				median	-9622.04	-8924.32	-697.745	-8901.87	22.0602	260.379	0.163	1.687	0.163	0.0733	3.8373	0.0733	-659.371	7.1837	20.0494	15.4663	18.6453	5.8645	40	24	40	32	40	1	0	0	1	0	0	0	0	0	1	0	1	0	1	0	0.5447	0.6719	0.6726	0.9853	0.7521	0.6222	0.6221
				value range	[-9729.0471, -9528.4323]	[-9017.7422, -8862.6245]	[-785.3434, -608.038]	[-8995.291, -8839.7011]	[16.7455, 32.0964]	[193.1066, 365.4196]	[0.0804, 0.2617]	[1.2945, 2.2149]	[0.0804, 0.2617]	[0.0256, 0.151]	[3.3414, 4.2576]	[0.0256, 0.151]	[-746.4322, -568.9655]	[0.6989, 425.3822]	[0.4871, 122.1278]	[0.2676, 253.052]	[0.4025, 268.1745]	[5.7149E-3, 59.1155]	[1, 64]	[1, 139]	[1, 150]	[1, 144]	[1, 85]	[0, 1]	[0, 1]	[0, 1]	[0, 1]	[0, 1]	[0, 1]	[0, 1]	[0, 1]	[0, 1]	[0, 1]	[0, 1]	[0, 1]	[0, 1]	[0, 1]	[0, 1]	[1.1841E-5, 12.4236]	[7.2873E-6, 13.2743]	[3.0459E-7, 15.4922]	[1.9165E-5, 13.0479]	[8.2658E-7, 13.2553]	[1.1321E-5, 16.3083]	[6.3035E-6, 12.8435]
				geometric mean	n/a	n/a	n/a	n/a	22.1026	260.481	0.1625	1.6846	0.1625	0.0726	3.8334	0.0726	n/a	7.2925	15.9194	14.8904	14.7685	5.8661	28.8495	24.3341	30.7737	28.5693	32.3148	n/a	n/a	n/a	n/a	n/a	n/a	n/a	n/a	n/a	n/a	n/a	n/a	n/a	n/a	n/a	0.4816	0.5532	0.5504	0.8305	0.6093	0.509	0.5066
				95% HPD interval	[-9667.0841, -9579.1094]	[-8953.1604, -8896.968]	[-738.3272, -656.3264]	[-8930.5446, -8874.8051]	[19.329, 25.127]	[227.6369, 296.5449]	[0.1201, 0.2044]	[1.4693, 1.9127]	[0.1201, 0.2044]	[0.0435, 0.1025]	[3.6053, 4.0755]	[0.0435, 0.1025]	[-700.1336, -619.1646]	[2.486, 13.6659]	[2.1351, 36.8543]	[1.3014, 37.1895]	[0.9869, 44.3168]	[2.9991, 9.8559]	[4, 45]	[1, 102]	[1, 107]	[1, 106]	[3, 71]	[0, 1]	[0, 1]	[0, 1]	[0, 1]	[0, 1]	[0, 1]	[0, 1]	[0, 1]	[0, 1]	[0, 1]	[0, 1]	[0, 1]	[0, 1]	[0, 1]	[0, 1]	[1.1841E-5, 2.3484]	[7.2873E-6, 2.8162]	[3.0459E-7, 2.8758]	[1.9165E-5, 3.3413]	[8.2658E-7, 3.0034]	[1.1321E-5, 2.8545]	[6.3035E-6, 2.871]
				auto-correlation time (ACT)	263180	126110	394240	128280	132840	372300	80993	63009.3	80993	118350	76504.7	118350	449350	105780	379080	183280	675510	124700	610110	1110600	738800	1025900	1016300	1487.77	1161.37	1068.37	1282.01	1119.66	1132.68	1140.34	1152.72	1176.29	1435.25	1268.42	1351.62	1191.64	1498.84	1333.62	1785.83	1883.02	1876.77	1690.44	1877.59	1948.1	1978.61
				effective sample size (ESS)	1709.8	3568.4	1141.4	3508	3387.5	1208.7	5556	7141.8	5556	3802.2	5882	3802.2	1001.4	4254	1187.1	2455.2	666.2	3608.5	737.6	405.2	609.1	438.6	442.8	302468	387474	421203	351011	401910	397290	394621	390382	382558	313534	354772	332934	377632	300233	337427	251984	238978	239774	266204	239669	230995	227433
				number of samples	450000	450000	450000	450000	450000	450000	450000	450000	450000	450000	450000	450000	450000	450000	450000	450000	450000	450000	450000	450000	450000	450000	450000	450000	450000	450000	450000	450000	450000	450000	450000	450000	450000	450000	450000	450000	450000	450000	450000	450000	450000	450000	450000	450000	450000
Bayesian skyline plot Evolutionary rate	RdRp	GII.P17	Total	Summary Statistic	posterior	likelihood	prior	treeLikelihood	Tree.height	Tree.treeLength	GTRfreqParameter.1	GTRfreqParameter.2	GTRfreqParameter.3	GTRfreqParameter.4	RateAC-Standard_GTR	RateAG-Standard_GTR	RateAT-Standard_GTR	RateCG-Standard_GTR	RateCT-Standard_GTR	RateGT-Standard_GTR	Indicators.1	Indicators.2	Indicators.3	Indicators.4	Indicators.5	Indicators.6	Indicators.7	Indicators.8	Indicators.9	Indicators.10	Indicators.11	Indicators.12	Indicators.13	Indicators.14	Indicators.15	Indicators.16	Indicators.17	Indicators.18	Indicators.19	Indicators.20	Indicators.21	Indicators.22	Indicators.23	Indicators.24	Indicators.25	Indicators.26	Indicators.27	Indicators.28	Indicators.29
				mean	-8151.18	-7598.23	-552.947	-7598.23	17.3551	293.938	0.2875	0.2432	0.2467	0.2227	0.163	1.9944	0.18	0.0369	3.5165	0.1091	0.00017778	0.0034926	0.0028111	0.0012222	0.0015778	0.00031852	0.0001	0.00029259	0.0031444	0.00050741	0.0003	0.0003	0.0022518	0.00038148	0.0010074	0.00032963	0.0048815	0.00042592	0.0003037	0.00078148	0.00026296	0.00037778	0.00047407	0.00046666	0.00078148	0.0005	0.0026148	0.00039629	0.0082185
				stderr of mean	1.0963	0.4535	1.391	0.4535	0.0641	1.3156	0.00011286	0.00011397	0.00012505	0.00011263	0.0003427	0.0040243	0.00039229	0.00030041	0.0045561	0.00033741	6.8676e-05	0.0002941	0.00033399	0.00032233	0.00023172	7.2533e-05	3.3737e-05	7.3936e-05	0.0002639	0.00011517	8.4967e-05	6.8562e-05	0.00025981	9.3991e-05	0.00015564	0.00010101	0.00051914	0.00010071	8.2442e-05	0.00020416	6.816e-05	0.00010175	0.00012928	0.00010559	0.00018481	9.5695e-05	0.00026327	0.00012663	0.00074882
				stdev	115.123	13.7624	115.073	13.7624	1.3	20.9068	0.0106	0.0099185	0.0101	0.0094919	0.0318	0.142	0.0358	0.0174	0.1496	0.0317	0.0133	0.059	0.0529	0.0349	0.0397	0.0178	0.0099995	0.0171	0.056	0.0225	0.0173	0.0173	0.0474	0.0195	0.0317	0.0182	0.0697	0.0206	0.0174	0.0279	0.0162	0.0194	0.0218	0.0216	0.0279	0.0224	0.0511	0.0199	0.0903
				variance	13253.2	189.404	13241.7	189.404	1.6901	437.095	0.00011328	9.8377e-05	0.00010285	9.0096e-05	0.0010137	0.0202	0.0012824	0.00030284	0.0224	0.0010031	0.00017775	0.0034804	0.0028032	0.0012207	0.0015753	0.00031842	9.999e-05	0.00029251	0.0031346	0.00050715	0.00029991	0.00029991	0.0022468	0.00038134	0.0010064	0.00032952	0.0048577	0.00042574	0.00030361	0.00078087	0.00026289	0.00037764	0.00047385	0.00046645	0.00078087	0.00049975	0.002608	0.00039614	0.008151
				median	-8152.02	-7597.89	-553.766	-7597.89	17.2992	292.304	0.2874	0.243	0.2466	0.2227	0.162	1.9927	0.1777	0.0341	3.5187	0.1063	0	0	0	0	0	0	0	0	0	0	0	0	0	0	0	0	0	0	0	0	0	0	0	0	0	0	0	0	0
				value range	[-8631.1358, -7620.3936]	[-7672.0781, -7542.6337]	[-1019.7738, -33.4984]	[-7672.0781, -7542.6337]	[13.5298, 24.9168]	[228.0276, 477.9138]	[0.2459, 0.3335]	[0.2042, 0.2846]	[0.2013, 0.2884]	[0.1816, 0.2616]	[0.0574, 0.325]	[1.5073, 2.7092]	[0.0548, 0.3586]	[9.1821E-4, 0.1496]	[2.8336, 4.0551]	[0.017, 0.2703]	[0, 1]	[0, 1]	[0, 1]	[0, 1]	[0, 1]	[0, 1]	[0, 1]	[0, 1]	[0, 1]	[0, 1]	[0, 1]	[0, 1]	[0, 1]	[0, 1]	[0, 1]	[0, 1]	[0, 1]	[0, 1]	[0, 1]	[0, 1]	[0, 1]	[0, 1]	[0, 1]	[0, 1]	[0, 1]	[0, 1]	[0, 1]	[0, 1]	[0, 1]
				geometric mean	n/a	n/a	n/a	n/a	17.3069	293.226	0.2873	0.243	0.2465	0.2225	0.1599	1.9893	0.1764	0.0329	3.5133	0.1046	n/a	n/a	n/a	n/a	n/a	n/a	n/a	n/a	n/a	n/a	n/a	n/a	n/a	n/a	n/a	n/a	n/a	n/a	n/a	n/a	n/a	n/a	n/a	n/a	n/a	n/a	n/a	n/a	n/a
				95% HPD interval	[-8376.6629, -7925.786]	[-7625.225, -7571.426]	[-778.0052, -326.8622]	[-7625.225, -7571.426]	[14.8644, 19.8881]	[255.2722, 331.9979]	[0.2668, 0.3084]	[0.2239, 0.2629]	[0.2269, 0.2664]	[0.2039, 0.2408]	[0.1012, 0.2241]	[1.72, 2.2675]	[0.1159, 0.2542]	[7.4267E-3, 0.0698]	[3.22, 3.8039]	[0.0546, 0.1755]	[0, 0]	[0, 0]	[0, 0]	[0, 0]	[0, 0]	[0, 0]	[0, 0]	[0, 0]	[0, 0]	[0, 0]	[0, 0]	[0, 0]	[0, 0]	[0, 0]	[0, 0]	[0, 0]	[0, 0]	[0, 0]	[0, 0]	[0, 0]	[0, 0]	[0, 0]	[0, 0]	[0, 0]	[0, 0]	[0, 0]	[0, 0]	[0, 0]	[0, 0]
				auto-correlation time (ACT)	24486.3	293140	39452.7	293140	655690	1069200	30360.2	35648.9	41051.1	38014.5	31282.1	216980	32401	80460.4	250380	30641.8	7164.28	6709.92	10744.4	22979.6	9203.22	4461.16	3073.49	5046	5998.78	7061.94	6499.5	4231.96	8111.83	6255.05	6498.56	8360.15	14980	6432.24	6044.3	14411.7	4771.47	7402.19	9522.66	6453.59	11809.1	4947.57	7175.97	10929.1	18574.4
				effective sample size (ESS)	11026.6	921.1	6843.7	921.1	411.8	252.5	8893.3	7573.9	6577.2	7102.6	8631.2	1244.3	8333.1	3355.7	1078.4	8811.5	37687.1	40239.1	25129.4	11749.6	29337.7	60522.6	87848.3	53507.9	45009.3	38233.2	41541.8	63800.4	33284.9	43165.3	41547.8	32296.2	18024.1	41976.2	44670.4	18734.8	56586.6	36475.8	28353.5	41837.3	22863.9	54572.5	37625.7	24704.8	14536.2
				number of samples	270000	270000	270000	270000	270000	270000	270000	270000	270000	270000	270000	270000	270000	270000	270000	270000	270000	270000	270000	270000	270000	270000	270000	270000	270000	270000	270000	270000	270000	270000	270000	270000	270000	270000	270000	270000	270000	270000	270000	270000	270000	270000	270000	270000	270000
Bayesian skyline plot Evolutionary rate	VP1	GII.17	Total	Summary Statistic	posterior	likelihood	prior	treeLikelihood	Tree.height	Tree.treeLength	TrNfreqParameter.1	TrNfreqParameter.2	TrNfreqParameter.3	TrNfreqParameter.4	RateAC-Standard_TrN	RateAG-Standard_TrN	RateAT-Standard_TrN	RateCG-Standard_TrN	RateCT-Standard_TrN	RateGT-Standard_TrN	BayesianSkyline	bPopSizes.1	bPopSizes.2	bPopSizes.3	bPopSizes.4	bPopSizes.5	bGroupSizes.1	bGroupSizes.2	bGroupSizes.3	bGroupSizes.4	bGroupSizes.5	clockRate
				mean	-16091.6	-14146.8	-1944.83	-14146.8	25.0102	534.048	0.2626	0.2463	0.2187	0.2724	0.1276	1.8483	0.1276	0.1276	3.6413	0.1276	-1916.39	9.393	35.2232	249.084	31.4148	11.1944	42.6429	112.717	40.6523	158.472	90.5155	0.0022772
				stderr of mean	1.9106	0.9228	2.2025	0.9228	0.0394	1.3311	9.1553e-05	9.0071e-05	9.5293e-05	9.401e-05	0.00012607	0.0014577	0.00012607	0.00012607	0.0016285	0.00012607	2.1822	0.0362	0.1551	1.5692	0.592	0.1024	0.0215	0.185	0.3111	1.3064	1.4017	6.0376e-06
				stdev	40.7038	23.6868	39.5427	23.6868	1.5962	26.0323	0.0096767	0.0089131	0.0090908	0.0093833	0.0104	0.1178	0.0104	0.0104	0.1247	0.0104	39.4597	1.9608	4.5699	56.1003	9.9608	2.1655	2.6797	4.5763	9.2132	21.6503	21.6658	0.00014645
				variance	1656.8	561.065	1563.63	561.065	2.5479	677.682	9.3639e-05	7.9444e-05	8.2643e-05	8.8047e-05	0.00010815	0.0139	0.00010815	0.00010815	0.0155	0.00010815	1557.06	3.8446	20.8837	3147.25	99.2172	4.6892	7.1807	20.9428	84.8839	468.738	469.407	2.1449e-08
				median	-16091.8	-14146.5	-1945.57	-14146.5	24.9166	533.382	0.2625	0.2462	0.2187	0.2723	0.128	1.847	0.128	0.128	3.6425	0.128	-1917.2	9.1866	34.8938	241.724	29.9634	10.9667	43	113	40	159	91	0.0022723
				value range	[-16278.9504, -15887.3915]	[-14255.0183, -14050.1032]	[-2120.8053, -1729.7578]	[-14255.0183, -14050.1032]	[19.2817, 34.5267]	[425.2097, 685.6352]	[0.2215, 0.3052]	[0.2126, 0.2847]	[0.1815, 0.259]	[0.2319, 0.3101]	[0.0841, 0.1736]	[1.405, 2.3804]	[0.0841, 0.1736]	[0.0841, 0.1736]	[3.1067, 4.1256]	[0.0841, 0.1736]	[-2090.2773, -1697.1426]	[3.6341, 25.3828]	[20.2728, 70.3625]	[100.7286, 849.6114]	[2.9761, 118.7495]	[0.4095, 36.3385]	[22, 60]	[86, 134]	[9, 87]	[41, 250]	[1, 211]	[1.7145E-3, 3.0627E-3]
				geometric mean	n/a	n/a	n/a	n/a	24.9598	533.416	0.2624	0.2461	0.2186	0.2722	0.1272	1.8445	0.1272	0.1272	3.6391	0.1272	n/a	9.1961	34.9315	243.144	29.9105	10.9959	42.5551	112.624	39.5746	156.922	87.386	0.0022725
				95% HPD interval	[-16170.8498, -16012.3519]	[-14192.9587, -14100.2825]	[-2022.3294, -1867.2953]	[-14192.9587, -14100.2825]	[22.0361, 28.2305]	[483.5635, 584.8835]	[0.2443, 0.2823]	[0.2286, 0.2633]	[0.2013, 0.2368]	[0.2547, 0.2916]	[0.1066, 0.1479]	[1.6192, 2.0785]	[0.1066, 0.1479]	[0.1066, 0.1479]	[3.3932, 3.8828]	[0.1066, 0.1479]	[-1994.4429, -1839.7841]	[5.8633, 13.336]	[26.5591, 44.2503]	[150.7541, 361.0851]	[15.5711, 53.1471]	[7.2517, 15.4368]	[36, 46]	[103, 121]	[23, 58]	[113, 198]	[48, 132]	[1.9965E-3, 2.5684E-3]
				auto-correlation time (ACT)	594890	409800	837690	409800	164810	705970	24168.7	27572.3	29667.4	27102	39678.8	41368.5	39678.8	39678.8	46074.1	39678.8	825790	91833.3	310900	211240	953810	603860	17343.2	441140	307840	983090	1130200	458870
				effective sample size (ESS)	453.9	658.9	322.3	658.9	1638.3	382.5	11171.5	9792.5	9100.9	9962.4	6804.7	6526.7	6804.7	6804.7	5860.1	6804.7	327	2940.1	868.5	1278.2	283.1	447.1	15568.1	612.1	877.1	274.6	238.9	588.4
				number of samples	270000	270000	270000	270000	270000	270000	270000	270000	270000	270000	270000	270000	270000	270000	270000	270000	270000	270000	270000	270000	270000	270000	270000	270000	270000	270000	270000	270000
Bayesian skyline plot Evolutionary rate	VP1	GII.17	Clades 1/2	Summary Statistic	posterior	likelihood	prior	treeLikelihood	Tree.height	Tree.treeLength	RateAC-Standard_SYM	RateAG-Standard_SYM	RateAT-Standard_SYM	RateCG-Standard_SYM	RateCT-Standard_SYM	RateGT-Standard_SYM	BayesianSkyline	bPopSizes.1	bPopSizes.2	bPopSizes.3	bPopSizes.4	bPopSizes.5	bGroupSizes.1	bGroupSizes.2	bGroupSizes.3	bGroupSizes.4	bGroupSizes.5	ucedMean	rateStat.mean	rateStat.variance	rateStat.coefficientOfVariation
				mean	-12609.7	-10929.4	-1680.29	-10929.4	22.8231	485.846	0.1794	1.7921	0.145	0.0965	3.6861	0.101	-1647.23	47.0806	281.002	248.935	53.1857	5.6221	56.6424	36.0913	69.8509	100.065	106.35	0.0018297	0.0017537	3.0924e-06	0.9582
				stderr of mean	1.7482	0.8631	1.7844	0.8631	0.1064	1.7212	0.00022137	0.0021169	0.00024545	0.00018011	0.0023248	0.00017663	1.8149	0.9732	11.4607	15.7378	2.1594	0.0504	1.8248	1.3176	3.8104	3.8124	2.3262	6.3035e-06	6.3131e-06	2.024e-08	0.0005314
				stdev	47.1751	24.7474	43.7072	24.7474	5.4414	35.4597	0.0289	0.1083	0.0259	0.0229	0.1158	0.0228	44.1057	16.7235	172.377	251.674	36.7028	1.8054	24.0466	21.0222	50.6818	52.6339	34.782	0.00017768	0.00015019	6.0875e-07	0.032
				variance	2225.49	612.436	1910.32	612.436	29.6093	1257.39	0.00083301	0.0117	0.0006695	0.00052545	0.0134	0.00052067	1945.31	279.674	29713.9	63339.7	1347.1	3.2596	578.238	441.933	2568.64	2770.33	1209.79	3.157e-08	2.2558e-08	3.7058e-13	0.0010237
				median	-12610.8	-10929.2	-1681.71	-10929.2	21.5862	484.098	0.1781	1.7906	0.1436	0.0942	3.6862	0.0993	-1648.71	49.0476	303.869	118.566	52.9489	5.4061	68	35	50	106	113	0.0018213	0.0017483	3.0314e-06	0.9575
				value range	[-12810.9451, -12351.6552]	[-11044.6138, -10827.4598]	[-1865.2811, -1450.5633]	[-11044.6138, -10827.4598]	[13.5359, 86.263]	[370.5458, 666.2945]	[0.0864, 0.3596]	[1.3864, 2.2605]	[0.0622, 0.2782]	[0.031, 0.2378]	[3.1979, 4.1134]	[0.029, 0.2269]	[-1835.3552, -1414.0492]	[3.9768, 1409.6669]	[13.7902, 1506.139]	[1.7177, 3377.6109]	[0.5615, 783.0324]	[0.0552, 55.6058]	[1, 90]	[1, 135]	[1, 212]	[1, 224]	[1, 204]	[1.1893E-3, 2.8383E-3]	[1.1753E-3, 2.6147E-3]	[1.3134E-6, 7.5986E-6]	[0.829, 1.1026]
				geometric mean	n/a	n/a	n/a	n/a	22.2711	484.562	0.1771	1.7888	0.1426	0.0938	3.6843	0.0984	n/a	43.3275	211.818	142.568	36.4476	5.344	46.7584	25.7223	49.2465	77.6543	95.3261	0.0018212	0.0017473	3.0344e-06	0.9577
				95% HPD interval	[-12701.5199, -12515.9706]	[-10977.7006, -10880.9998]	[-1765.7185, -1591.9831]	[-10977.7006, -10880.9998]	[14.9925, 33.6628]	[417.5794, 556.5303]	[0.1257, 0.238]	[1.5762, 1.9994]	[0.0944, 0.1949]	[0.053, 0.1416]	[3.461, 3.9137]	[0.0581, 0.1458]	[-1734.899, -1559.7462]	[10.7207, 73.0079]	[31.1724, 559.1941]	[5.0915, 715.2457]	[1.0582, 114.0613]	[2.4605, 9.2275]	[7, 78]	[1, 69]	[1, 156]	[1, 174]	[14, 159]	[1.4919E-3, 2.1878E-3]	[1.4611E-3, 2.0501E-3]	[1.9857E-6, 4.3217E-6]	[0.8961, 1.0209]
				auto-correlation time (ACT)	741530	656820	900110	656820	206290	1272300	31768.2	206350	48590.7	33338.1	217560	32355.9	914300	1828700	2387000	2111600	1869300	421190	3109600	2121400	3052300	2833100	2415300	679650	954080	596970	148960
				effective sample size (ESS)	728.2	822.1	599.9	822.1	2617.7	424.4	16998.1	2616.9	11113.3	16197.7	2482.1	16689.4	590.6	295.3	226.2	255.7	288.9	1282.1	173.7	254.5	176.9	190.6	223.6	794.5	566	904.6	3625.2
				number of samples	540000	540000	540000	540000	540000	540000	540000	540000	540000	540000	540000	540000	540000	540000	540000	540000	540000	540000	540000	540000	540000	540000	540000	540000	540000	540000	540000
Bayesian skyline plot Evolutionary rate	VP1	GII.17	Clades 3/4	Summary Statistic	posterior	likelihood	prior	treeLikelihood	Tree.height	Tree.treeLength	GTRfreqParameter.1	GTRfreqParameter.2	GTRfreqParameter.3	GTRfreqParameter.4	RateAC-Standard_GTR	RateAG-Standard_GTR	RateAT-Standard_GTR	RateCG-Standard_GTR	RateCT-Standard_GTR	RateGT-Standard_GTR	ORCucldMean	ORCsigma	ORCRatesStat.mean	ORCRatesStat.variance	ORCRatesStat.coefficientOfVariation	BayesianSkyline	bPopSizes.1	bPopSizes.2	bPopSizes.3	bPopSizes.4	bPopSizes.5	bGroupSizes.1	bGroupSizes.2	bGroupSizes.3	bGroupSizes.4	bGroupSizes.5
				mean	-5447.37	-5194.75	-252.62	-5194.75	14.5653	85.1168	0.2605	0.2492	0.2207	0.2697	0.0863	1.6661	0.1774	0.0178	3.957	0.0954	0.0037718	0.3642	0.0037275	2.2779e-06	0.3765	-191.205	6.3153	3.5953	6.4638	10.9359	3.3158	17.9231	16.3259	11.7953	16.3307	12.6251
				stderr of mean	0.1877	0.0661	0.2082	0.0661	0.0119	0.0849	9.8426e-05	8.5817e-05	9.0353e-05	9.617e-05	0.00054491	0.00409	0.00060164	0.00086891	0.0043738	0.00052303	3.9438e-06	0.00058531	3.7913e-06	1.2106e-08	0.00065571	0.1081	0.025	0.0332	0.0494	0.0422	0.0189	0.1057	0.0736	0.0728	0.0819	0.0716
				stdev	33.5176	9.8286	36.3996	9.8286	1.5852	9.4733	0.0106	0.0099985	0.0099236	0.0103	0.0328	0.1688	0.0468	0.0163	0.1776	0.0365	0.00051064	0.092	0.0004742	1.6318e-06	0.1005	11.7704	4.89	3.4624	4.7056	5.5484	1.9469	9.1048	8.2486	8.3039	7.7614	5.516
				variance	1123.43	96.6021	1324.93	96.6021	2.5128	89.7429	0.00011273	9.9971e-05	9.8478e-05	0.0001055	0.0010728	0.0285	0.0021866	0.00026497	0.0315	0.0013286	2.6076e-07	0.008457	2.2487e-07	2.6628e-12	0.0101	138.542	23.912	11.9883	22.1426	30.7848	3.7904	82.8967	68.0389	68.9553	60.2394	30.426
				median	-5450.44	-5194.39	-256.558	-5194.39	14.3553	84.32	0.2603	0.2491	0.2205	0.2694	0.0835	1.6596	0.1736	0.0125	3.9628	0.0905	0.0037364	0.3612	0.0037064	1.8844e-06	0.3713	-191.177	5.5393	2.3601	5.0839	10.8288	2.8817	17	17	10	18	13
				value range	[-5576.0831, -5105.2746]	[-5249.7765, -5155.2089]	[-374.0966, 105.7912]	[-5249.7765, -5155.2089]	[11.0018, 28.433]	[54.1462, 150.1982]	[0.2189, 0.3083]	[0.2081, 0.2961]	[0.1818, 0.2592]	[0.2279, 0.3113]	[0.0112, 0.2762]	[1.0969, 2.4465]	[0.0339, 0.4623]	[2.5636E-4, 0.1595]	[3.207, 4.6237]	[0.0136, 0.2788]	[2.0663E-3, 7.2324E-3]	[0.0303, 0.8992]	[1.9511E-3, 6.9141E-3]	[1.2648E-8, 3.7013E-5]	[0.0308, 1.1096]	[-249.4097, -137.0239]	[0.2523, 1384.1514]	[0.1218, 70.7668]	[0.1581, 127.0829]	[0.1745, 90.9192]	[6.2658E-4, 48.3801]	[1, 57]	[1, 64]	[1, 63]	[1, 51]	[1, 52]
				geometric mean	n/a	n/a	n/a	n/a	14.4833	84.6026	0.2602	0.249	0.2205	0.2695	0.0801	1.6575	0.1712	0.0104	3.953	0.0885	0.0037377	0.3519	0.0036974	1.8347e-06	0.3625	n/a	5.6298	2.638	5.0222	9.1979	2.8574	15.0616	13.3955	8.3953	13.3764	11.0997
				95% HPD interval	[-5509.1284, -5380.1697]	[-5214.2001, -5175.8142]	[-318.3611, -179.3818]	[-5214.2001, -5175.8142]	[11.7944, 17.7155]	[67.5921, 104.2409]	[0.2402, 0.2816]	[0.2288, 0.2679]	[0.2012, 0.2402]	[0.2496, 0.2896]	[0.0267, 0.1484]	[1.3273, 1.9913]	[0.0908, 0.2687]	[2.5636E-4, 0.05]	[3.6096, 4.2928]	[0.0342, 0.169]	[2.8163E-3, 4.8018E-3]	[0.1861, 0.5465]	[2.8041E-3, 4.6565E-3]	[1.8355E-7, 5.3477E-6]	[0.1837, 0.5768]	[-214.3069, -167.8509]	[1.6463, 12.5441]	[0.3719, 11.02]	[0.8137, 15.3325]	[0.786, 20.2524]	[0.4796, 7.3414]	[1, 38]	[1, 29]	[1, 26]	[1, 27]	[1, 18]
				auto-correlation time (ACT)	8466.82	12223.9	8830.99	12223.9	15235.2	21697.9	23202.1	19890.3	22382.6	23669.6	74727.5	158550	44696.3	769340	163780	55592.8	16104.7	10937.6	17258.9	14859.6	11487.7	22754	7054.01	24788.7	29779.5	15582.3	25402.9	36370.4	21507.5	20774.2	30040.2	45489.5
				effective sample size (ESS)	31889.3	22087.9	30574.3	22087.9	17722.2	12443.7	11636.9	13574.5	12063	11407.1	3613.1	1702.9	6040.8	351	1648.5	4856.8	16765.3	24685.7	15644.2	18170.1	23503.4	11866.1	38276.2	10892.1	9066.7	17327.4	10628.7	7423.6	12553.8	12996.9	8988	5935.5
				number of samples	270000	270000	270000	270000	270000	270000	270000	270000	270000	270000	270000	270000	270000	270000	270000	270000	270000	270000	270000	270000	270000	270000	270000	270000	270000	270000	270000	270000	270000	270000	270000	270000
[truncated: 732 more columns]

## Sheet: TS5
Table S5. Conformational Epitopes, Positively Selected Sites, and Amino acid substitutions in the Capsid Dimer Protein.
	Positive Selection Sites	FEL
		iFEL
		FUBAR
		SLAC
		MEME
Clade 1	AB983218 JPN 2014		M	K	M	A	S	N	D	A	A	P	S	N	D	G	A	A	G	L	V	P	E	G	N	N	E	T	L	P	L	E	P	V	A	G	A	A	I	A	A	P	V	T	G	Q	N	N	I
Clade 2	LC037415 JPN 2015		M	K	M	A	S	N	D	A	A	P	S	N	D	G	A	A	G	L	V	P	E	G	N	N	E	T	L	P	L	E	P	V	A	G	A	A	I	A	A	P	V	T	G	Q	N	N	I
Clade 2	IWT2023001 JPN 2023		M	K	M	A	S	N	D	A	A	P	S	N	D	G	A	A	G	L	V	P	E	G	N	N	E	T	L	P	L	E	P	V	A	G	A	A	I	A	A	P	V	T	G	Q	N	N	I
Clade 3	PV784268 DEU 2021		M	K	M	A	S	N	D	A	A	P	S	N	D	G	A	A	G	L	V	P	E	G	N	N	E	T	L	P	L	E	P	V	A	G	A	A	I	A	A	P	V	T	G	Q	N	N	I
Clade 3	IBR2024002 JPN 2024		M	K	M	A	S	N	D	A	A	P	S	N	D	G	A	A	G	L	V	P	E	G	N	N	E	T	L	P	L	E	P	V	A	G	A	A	I	A	A	P	V	T	G	Q	N	N	I
Clade 4	IBR2025002 JPN 2025		M	K	M	A	S	N	D	A	A	P	S	N	D	G	A	A	G	L	V	P	E	G	N	N	E	T	L	P	L	E	P	V	A	G	A	A	I	A	A	P	V	T	G	Q	N	N	I
Clade 4	GNM2025002 JPN 2025		M	K	M	A	S	N	D	A	A	P	S	N	D	G	A	A	G	L	V	P	E	G	N	N	E	T	L	P	L	E	P	V	A	G	A	A	I	A	A	P	V	T	G	Q	N	N	I
	Pdomain
Prototype	AB684681_JPN_1976	Position												1	2	3	4	5	6	7	8	9	10	11	12	13	14	15	16	17	18	19	20	21	22	23	24	25	26	27	28	29	30	31	32	33	34	35	36
		residue												N	D	G	A	A	G	L	V	P	E	G	N	N	E	T	L	P	L	E	P	V	A	G	A	A	I	A	A	P	V	T	G	Q	N	N	I
		Chain-A												2	3	3	2	2	4	3	1	1	2	2	1	1	2	1	1	1	1	2	1	1	1	1	1	1	1	1	1	2	2	1	3	2	1	1	0
		Chain-B												3	4	3	3	3	4	3	1	1	3	2	2	2	2	2	1	1	1	2	1	1	1	1	1	1	1	1	1	3	3	2	3	2	2	1	0
Clade 2	AB983218_JPN_2014	Position												1	2	3	4	5	6	7	8	9	10	11	12	13	14	15	16	17	18	19	20	21	22	23	24	25	26	27	28	29	30	31	32	33	34	35	36
		residue												N	D	G	A	A	G	L	V	P	E	G	N	N	E	T	L	P	L	E	P	V	A	G	A	A	I	A	A	P	V	T	G	Q	N	N	I
		Chain-A												2	3	3	2	2	3	3	1	1	2	1	1	1	2	1	1	1	1	2	1	1	1	1	1	1	1	1	1	2	2	1	3	2	1	1	0
		Chain-B												3	4	3	3	3	4	4	1	1	3	2	1	2	2	2	1	1	2	2	1	1	1	1	1	1	1	1	1	2	2	1	3	2	2	1	0
Clade 2	LC037415_JPN_2015	Position												1	2	3	4	5	6	7	8	9	10	11	12	13	14	15	16	17	18	19	20	21	22	23	24	25	26	27	28	29	30	31	32	33	34	35	36
		residue												N	D	G	A	A	G	L	V	P	E	G	N	N	E	T	L	P	L	E	P	V	A	G	A	A	I	A	A	P	V	T	G	Q	N	N	I
		Chain-A												2	3	3	2	2	3	3	1	1	2	1	1	1	2	1	1	1	1	1	1	1	1	1	1	1	1	1	1	2	2	1	3	2	1	1	0
		Chain-B												3	4	4	3	3	4	4	1	1	3	2	2	2	2	2	1	1	2	2	1	1	1	1	1	1	1	1	1	2	2	1	3	2	2	1	0
Clade 2	IWT2023001_JPN_2023	Position												1	2	3	4	5	6	7	8	9	10	11	12	13	14	15	16	17	18	19	20	21	22	23	24	25	26	27	28	29	30	31	32	33	34	35	36
		residue												N	D	G	A	A	G	L	V	P	E	G	N	N	E	T	L	P	L	E	P	V	A	G	A	A	I	A	A	P	V	T	G	Q	N	N	I
		Chain-A												2	3	2	2	2	3	3	1	1	2	2	1	1	1	1	1	1	1	1	1	1	1	1	1	1	1	1	1	2	2	1	3	2	1	1	0
		Chain-B												3	4	3	3	3	3	4	1	1	2	3	2	2	2	2	2	1	2	2	1	1	1	1	1	1	1	1	1	2	2	1	3	2	2	1	0
Clade 3	PV784268_DEU_2021	Position												1	2	3	4	5	6	7	8	9	10	11	12	13	14	15	16	17	18	19	20	21	22	23	24	25	26	27	28	29	30	31	32	33	34	35	36
		residue												N	D	G	A	A	G	L	V	P	E	G	N	N	E	T	L	P	L	E	P	V	A	G	A	A	I	A	A	P	V	T	G	Q	N	N	I
		Chain-A												2	3	2	2	2	3	3	1	1	2	1	1	1	2	1	1	1	1	2	1	1	1	1	1	1	1	1	1	2	2	1	3	2	1	1	0
		Chain-B												3	4	3	3	3	4	4	1	2	3	2	3	3	2	2	1	1	1	2	1	1	1	1	1	1	1	1	1	2	3	1	3	2	2	1	0
Clade 3	IBR2024002_JPN_2024	Position												1	2	3	4	5	6	7	8	9	10	11	12	13	14	15	16	17	18	19	20	21	22	23	24	25	26	27	28	29	30	31	32	33	34	35	36
		residue												N	D	G	A	A	G	L	V	P	E	G	N	N	E	T	L	P	L	E	P	V	A	G	A	A	I	A	A	P	V	T	G	Q	N	N	I
		Chain-A												2	3	4	2	2	3	3	1	1	3	2	1	1	2	1	1	1	1	2	1	1	1	1	1	1	1	1	1	2	2	1	3	2	1	1	0
		Chain-B												3	4	3	3	3	4	4	1	2	3	3	2	3	2	2	1	1	1	2	1	1	1	1	1	1	1	1	1	2	3	1	3	2	2	1	0
Clade 4	IBR2025002_JPN_2025	Position												1	2	3	4	5	6	7	8	9	10	11	12	13	14	15	16	17	18	19	20	21	22	23	24	25	26	27	28	29	30	31	32	33	34	35	36
		residue												N	D	G	A	A	G	L	V	P	E	G	N	N	E	T	L	P	L	E	P	V	A	G	A	A	I	A	A	P	V	T	G	Q	N	N	I
		Chain-A												2	4	2	2	3	3	3	1	2	2	1	1	3	1	1	1	1	2	1	1	1	1	1	1	1	1	1	1	2	2	2	3	1	1	1	0
		Chain-B												3	4	3	3	3	4	3	1	3	3	3	2	3	2	1	1	1	2	1	1	1	1	1	1	1	1	1	2	3	3	2	3	2	1	1	0
Clade 4	GNM2025002_JPN_2025	Position												1	2	3	4	5	6	7	8	9	10	11	12	13	14	15	16	17	18	19	20	21	22	23	24	25	26	27	28	29	30	31	32	33	34	35	36
		residue												N	D	G	A	A	G	L	V	P	E	G	N	N	E	T	L	P	L	E	P	V	A	G	A	A	I	A	A	P	V	T	G	Q	N	N	I
		Chain-A												2	3	2	2	2	3	3	1	1	2	1	1	1	2	1	1	1	1	2	1	1	1	1	1	1	1	1	1	2	2	1	3	2	1	1	0
		Chain-B												3	4	3	3	3	4	4	1	1	3	3	2	2	2	2	1	1	1	2	1	1	1	1	1	1	1	1	1	2	3	1	3	2	2	1	0
[truncated: 494 more columns]
